# Supplementary material for: Automated identification of sedimentary structures in core images using object detection algorithms
Source: PLoS One. 2025 Jul 18;20(7):e0327738. doi: 10.1371/journal.pone.0327738 (PMC12273977; doi:10.1371/journal.pone.0327738)
Supplement: Supplementary Table S1 — (XLSX) [file pone.0327738.s001.xlsx]

## Sheet: Split-I
	Sedimentary structure	Bounding boxes	Train	Test
Sedimentary structure	Mud drapes	33602	24137.8	9464.17
	Massive sandstone	25018	18150	6868.03
	Bioturbated muddy media	18243	14334.4	3908.63
	Massive mudstone	14758	11046.8	3711.18
	Bioturbated sandy media	15645	12153	3491.98
	Parallel lamination	7972	5652.39	2319.61
	Low-angle lamination	6427	4692.73	1734.27
	Massive conglomerate	5437	4336.82	1100.18
	Cross stratification	3544	2573.41	970.593
	Current ripples	1098	632.746	465.254
	Fissile shale	1253	930.8	322.2
	Rip-up clasts	795	577.192	217.808
	Concretions	336	247.579	88.4211
	Soft-sediment deformation	326	221.68	104.32
	Wavy bedding	66	46.7077	19.2923
Non-rock	Broken pieces	11172	8397.74	2774.26
	Empty	4304	3332.98	971.024
	Non-core	1779	1505.31	273.692
					Supplementary Table S1: Distribution of bounding boxes for each sedimentary structure across training and test sets in Split-I. This table highlights class representation balance to ensure effective model training and evaluation.
