# Supplementary material for: Automated identification of sedimentary structures in core images using object detection algorithms
Source: PLoS One. 2025 Jul 18;20(7):e0327738. doi: 10.1371/journal.pone.0327738 (PMC12273977; doi:10.1371/journal.pone.0327738)
Supplement: Supplementary Table S2 — (XLSX) [file pone.0327738.s002.xlsx]

## Sheet: Split-II
	Sedimentary structure	Bounding boxes	Train	Test
Sedimentary structure	Mud drapes	28460	21591.1	6868.87
	Massive sandstone	21406	16044.3	5361.69
	Bioturbated muddy media	15561	12516	3045.04
	Massive mudstone	12628	9227.18	3400.82
	Bioturbated sandy media	13326	9858.63	3467.37
	Parallel lamination	6814	4854.87	1959.13
	Low-angle lamination	5737	4410.2	1326.8
	Massive conglomerate	4705	3697.59	1007.41
	Cross stratification	3091	2448.91	642.092
	Current ripples	975	837.288	137.712
	Fissile shale	683	441.104	241.896
	Rip-up clasts	750	538.856	211.144
	Concretions	402	334.082	67.9178
	Soft-sediment deformation	302	192.182	109.818
	Wavy bedding	144	101.908	42.0923
Non-rock	Broken pieces	9588	7137.73	2450.27
	Empty	4166	3009.99	1156.01
	Non-core	2538	1907.15	630.853
					Supplementary Table S2: Distribution of bounding boxes for each sedimentary structure across training and test sets in Split-II. The table illustrates the consistency of data partitioning for reproducibility.
