# Supplementary material for: Automated identification of sedimentary structures in core images using object detection algorithms
Source: PLoS One. 2025 Jul 18;20(7):e0327738. doi: 10.1371/journal.pone.0327738 (PMC12273977; doi:10.1371/journal.pone.0327738)
Supplement: Supplementary Table S3 — (XLSX) [file pone.0327738.s003.xlsx]

## Sheet: Split-III
	Sedimentary structure	Bounding boxes	Train	Test
Sedimentary structure	Mud drapes	28460	21556	6904.04
	Massive sandstone	21406	16025.9	5380.12
	Bioturbated muddy media	15561	12450.3	3110.66
	Massive mudstone	12628	9227.18	3400.82
	Bioturbated sandy media	13326	9171.38	4154.62
	Parallel lamination	6814	4849.91	1964.09
	Low-angle lamination	5737	3124.76	2612.24
	Massive conglomerate	4705	2967.56	1737.44
	Cross stratification	3091	2193.34	897.66
	Current ripples	975	701.439	273.561
	Fissile shale	683	394.622	288.378
	Rip-up clasts	750	530.048	219.952
	Concretions	402	340.154	61.8462
	Soft-sediment deformation	302	217.721	84.2791
	Wavy bedding	144	100.465	43.5349
Non-rock	Broken pieces	9588	6835.89	2752.11
	Empty	4166	2339.81	1826.19
	Non-core	2538	2104.68	433.317
					Supplementary Table S3: Distribution of bounding boxes for each sedimentary structure across training and test sets in Split-III. It confirms that all classes are represented, supporting fair performance evaluation despite observed precision drops.
