# Supplementary material for: Automated identification of sedimentary structures in core images using object detection algorithms
Source: PLoS One. 2025 Jul 18;20(7):e0327738. doi: 10.1371/journal.pone.0327738 (PMC12273977; doi:10.1371/journal.pone.0327738)
Supplement: Supplementary Table S4 — (CSV) [file pone.0327738.s004.csv]

Metric	Definition	Formula
Precision	Proportion of true positive detections among all predicted positives.	Precision = TP / (TP + FP)
Recall	Proportion of true positive detections among all actual positives.	Recall = TP / (TP + FN)
F1-score	Harmonic mean of precision and recall.	F1-score = 2 * (Precision * Recall) / (Precision + Recall)
Intersection over Union (IoU)	Overlap area between predicted and ground truth bounding boxes divided by their union.	IoU = Area of Overlap / Area of Union
Mean Average Precision (mAP)	Average precision across all classes and IoU thresholds.	mAP = mean(AP_class1, AP_class2, ..., AP_classN)
			Supplementary Table S4: Definitions and formulations of classification metrics used in model evaluation. Includes precision, recall, F1-score, Average IoU, and mean average precision (mAP) to facilitate interpretation of model performance across different detection tasks.
